# Supplementary material for: Parity and bladder cancer risk: a dose-response meta-analysis
Source: BMC Cancer. 2017 Jan 6;17:31. doi: 10.1186/s12885-016-3023-5 (PMC5219774; doi:10.1186/s12885-016-3023-5)
Supplement: Additional file 1: — Subgroup analyses of forest plots included in our meta-analysis. (ZIP 143 kb) [file 12885_2016_3023_MOESM1_ESM.zip]

Archive with 7 entries (7 files):
- Figure S1. Differences with parity numberR3.tif
- Figure S2. sample size of include studyR3.tif
- Figure S3. locationR3.tif
- Figure S4. adjustment for smokingR3.tif
- Figure S5. never vs. ever smokingR3.tif
- Figure S6. adjusted ageR3.tif
- Figure S7. adjusted BMIR3.tif
